# Supplementary material for: Association Between Long-Term Exposure to Ambient Air Pollution and Fasting Blood Glucose: A Systematic Review and Meta-Analysis
Source: Toxics. 2024 Oct 30;12(11):792. doi: 10.3390/toxics12110792 (PMC11598464; doi:10.3390/toxics12110792)
Supplement: Supplementary file 1 [file toxics-12-00792-s001.zip]

Archive with 1 entries (1 files):
- toxics-3210855-supplementary.pdf
